# Supplementary material for: BrdU immuno-tagged G-quadruplex ligands: a new ligand-guided immunofluorescence approach for tracking G-quadruplexes in cells
Source: Nucleic Acids Res. 2021 Dec 7;49(22):12644–60. doi: 10.1093/nar/gkab1166 (PMC8682774; doi:10.1093/nar/gkab1166)
Supplement: gkab1166_Supplemental_Files [file gkab1166_supplemental_files.zip]

Archive with 2 entries (2 files):
- Masson et al. NAR_2021_Supplementary Information_2_Revised.pdf
- Masson et al. NAR_2021_Supplementary Information_Revised.pdf
